# Supplementary material for: Novel BRICHOS-Related Antimicrobial Peptides from the Marine Worm Heteromastus filiformis: Transcriptome Mining, Synthesis, Biological Activities, and Therapeutic Potential
Source: Mar Drugs. 2023 Dec 14;21(12):639. doi: 10.3390/md21120639 (PMC10745061; doi:10.3390/md21120639)
Supplement: Supplementary file 1 [file marinedrugs-21-00639-s001.zip]

Archive with 1 entries (1 files):
- marinedrugs-2754393-supplementary.pdf
